# Supplementary material for: LRP1 Activation Promotes Metabolic Reprogramming and Mrc1 Expression to Attenuate LPS‐Induced Cognitive Deficits: An Integrated Omics Analysis
Source: CNS Neurosci Ther. 2026 May 29;32(6):e70950. doi: 10.1002/cns.70950 (PMC13239108; doi:10.1002/cns.70950)
Supplement: Supplementary file 2 — Table S1: Annotated quantity results of metabolites. [file CNS-32-e70950-s001.xlsx]

## Sheet: Quantity
Sample	D-Glyceraldehyde	GlcN-6-P	PRPP	G	GMP	G-SH	GSSG	cAMP	Oxalic acid	cGMP	Suberic acid	CA	CAA	ICA	SA	FA	MA	FBP	2,3-DPG	2PG	PEP	Acetyl-CoA	Succinyl-CoA	6PG	S7P	NAD	NADP	ATP	ADP	FMN	GDP	GTP	NADH	NADPH	FAD	3PG	LA	AMP	U	Methylmalonic acid	PA	G1P+G6P+F6P	GAP+DHAP	X5P+Ru5P+R5P	E4P	AKG	Glucose+Fru	Malonic acid	Maleic acid
LPS_1	1382.24	4.6391	ND	5.2946	0.7225	24.8377	9.3989	0.0125	194.002	0.004843	ND	47.0151	2.9021	1.547	0.3913	38.8882	55.12	144.715	0.004865	1.1147	2.5053	ND	ND	20.3791	9.4276	ND	ND	3.2615	2.3018	0.9828	4.34	0.1441	0.3896	ND	6.3393	3.4074	1081.66	6.2496	88.2929	0.1552	7.5297	297.614	253.148	48.9183	43.54	ND	707.317	ND	ND
LPS_2	1444.07	4.3342	ND	7.278	0.8594	29.0369	11.4836	0.01448	267.622	0.005744	ND	51.1583	4.1798	2.2048	0.2887	35.7569	56.4205	112.61	ND	1.1914	2.6981	ND	ND	20.7671	7.6442	ND	ND	2.8478	2.4426	1.0086	4.1901	0.18	0.5072	ND	6.6807	3.7845	1484.45	7.5108	103.717	0.1463	9.2903	232.166	213.966	39.8077	36.5858	ND	431.474	ND	ND
LPS_3	936.236	5.2269	ND	7.2324	0.8213	36.0967	18.7303	0.01482	251.878	0.004932	ND	54.4413	4.0474	2.1273	0.3376	47.7068	59.6045	133.661	0.000973	1.0889	3.8068	ND	ND	24.3552	10.454	ND	ND	3.8416	3.1346	1.2123	5.5007	0.3864	0.5045	ND	7.1385	3.6104	1332.68	7.4306	110.964	0.1661	8.3394	275.144	246.884	46.591	41.8037	ND	573.974	ND	ND
LPS_4	1234.62	5.0709	ND	5.6476	0.6945	20.399	8.0878	0.01177	207.404	0.004975	ND	52.0453	3.8965	1.8659	0.2638	27.7001	45.2249	130.098	0.0204	1.3802	3.4383	ND	ND	22.854	12.7464	ND	ND	4.2694	2.2582	0.9445	4.9241	0.1938	0.4094	ND	5.9624	4.3773	1082.95	6.6683	85.6448	0.1333	7.5217	310.272	229.632	44.6312	50.252	ND	421.153	ND	ND
LPS_5	832.049	4.2799	ND	6.6774	0.6972	27.7386	9.8321	0.01569	276.824	0.00251	ND	40.9574	3.0595	1.5483	0.2427	36.6109	54.6262	101.51	0.03113	1.3609	4.5874	ND	ND	13.3425	6.8234	ND	ND	3.1298	2.5027	1.0852	3.9453	0.1548	0.4434	ND	6.3725	4.6791	1463.43	6.8897	96.8128	0.1543	11.207	229.676	228.368	42.1107	32.8379	ND	586.644	ND	ND
LPS_SP16_1	1434.16	4.0428	ND	5.8242	0.7918	20.3225	6.5225	0.0131	205.742	0.004585	ND	59.342	4.7252	1.7908	0.3879	43.2709	53.3484	149.342	0.02451	1.6033	3.219	ND	ND	16.1384	7.4635	ND	ND	3.8173	2.7954	1.0722	5.8509	0.233	0.3628	ND	6.8016	4.6085	1016.01	7.4039	93.5896	0.179	7.7969	229.833	235.106	41.0402	32.2585	ND	425.994	ND	ND
LPS_SP16_2	1368	4.8677	ND	5.851	0.8415	26.8491	11.3148	0.01305	217.556	0.003314	ND	59.5726	4.469	2.1797	0.2606	35.5081	48.4399	168.131	0.02852	1.3048	3.004	ND	ND	18.7098	9.8704	ND	ND	4.2744	2.5049	0.9747	4.9385	0.2526	0.3685	ND	6.2092	4.0383	1242.3	7.5378	92.5648	0.1454	8.5809	273.255	253.522	45.5495	42.1165	ND	519.919	ND	ND
LPS_SP16_3	1198.33	5.6299	ND	4.6654	0.6839	29.2091	11.4956	0.01229	221.056	0.003045	ND	52.1831	4.0465	1.7717	0.233	28.0995	43.6739	158.561	0.04293	1.3908	3.7019	ND	ND	23.2773	13.2281	ND	ND	2.832	2.09	0.9355	4.1246	0.162	0.4045	ND	6.306	4.5751	1092.91	6.4921	76.638	0.1073	8.0829	320.496	257.661	47.1804	49.4312	ND	658.382	ND	ND
LPS_SP16_4	1412.14	5.5233	ND	4.1529	0.6487	22.8344	7.3962	0.01092	197.541	0.004466	ND	50.2894	2.8722	1.3846	0.3153	38.8655	53.073	144.714	0.00762	1.0161	2.0407	ND	ND	23.5247	12.1981	ND	ND	1.6732	2.2607	1.0434	4.4439	0.1301	0.5302	ND	5.8789	2.8456	1073.87	5.9041	82.7034	0.09965	8.8081	322.036	217.338	44.887	50.7595	ND	509.504	ND	ND
LPS_SP16_5	1162.34	5.2352	ND	6.9113	0.8332	38.2161	18.1091	0.01587	195.605	0.004446	ND	52.6888	4.3959	2.102	0.1749	39.9375	57.6362	173.975	0.009049	1.0974	3.8649	ND	ND	22.2462	10.6908	ND	ND	3.3071	2.813	1.0938	4.5861	0.2948	0.565	ND	6.2165	3.5553	1226.82	7.8435	97.8098	0.08738	10.2593	293.83	270.451	49.7138	48.143	ND	782.345	ND	ND
[truncated: 45 more columns]
