# Supplementary material for: LRP1 Activation Promotes Metabolic Reprogramming and Mrc1 Expression to Attenuate LPS‐Induced Cognitive Deficits: An Integrated Omics Analysis
Source: CNS Neurosci Ther. 2026 May 29;32(6):e70950. doi: 10.1002/cns.70950 (PMC13239108; doi:10.1002/cns.70950)
Supplement: Supplementary file 3 — Table S2: Annotated differently expressed metabolites with VIP. [file CNS-32-e70950-s004.xlsx]

## Sheet: DEM_AnalysiList
Accession	LPS_Mean	LPS_Median	LPS_RSD	LPS_SP16_Mean	LPS_SP16_Median	LPS_SP16_RSD	FC	log2FC	P.value	-log10(P.value)	FDR	VIP
2,3-DPG	0.01	0	117.6	0.02	0.02	65.09	0.51	-0.96	0.138893	0.86	0.440761	1.08174
2PG	1.23	1.19	11.11	1.28	1.3	18.3	0.96	-0.06	0.720038	0.14	0.877138	0.381662
3PG	3.97	3.78	13.49	3.92	4.04	18.92	1.01	0.02	0.855297	0.07	0.959385	0.0845523
6PG	20.34	20.77	20.8	20.78	22.25	15.55	0.98	-0.03	0.8126	0.09	0.955161	0.169976
ADP	2.53	2.44	13.98	2.49	2.5	12.85	1.01	0.02	0.873749	0.06	0.959385	0.169729
AMP	6.95	6.89	7.61	7.04	7.4	11.49	0.99	-0.02	0.887789	0.05	0.959385	0.131276
ATP	3.47	3.26	16.58	3.18	3.31	31.48	1.09	0.13	0.506697	0.3	0.707265	0.490006
Ala	1014.36	1007	3.92	949.14	956.18	4.5	1.07	0.1	0.038251	1.42	0.17597	1.47302
Arg	100.18	100.07	3.97	88.92	86.42	8.33	1.13	0.17	0.0178905	1.75	0.119867	1.61095
Asn	155.23	154.63	3.29	143.71	145.77	3.7	1.08	0.11	0.00829712	2.08	0.0846045	1.69335
Asp	1633.82	1609.09	5.31	1494.22	1492.07	4.76	1.09	0.13	0.0216826	1.66	0.125708	1.57225
CA	49.12	51.16	10.78	54.82	52.69	7.9	0.9	-0.16	0.104671	0.98	0.367945	1.16316
CAA	3.62	3.9	16.37	4.1	4.4	17.77	0.88	-0.18	0.325927	0.49	0.614302	0.805934
D-Glyceraldehyde	1165.85	1234.62	23.22	1314.99	1368	9.57	0.89	-0.17	0.268058	0.57	0.556738	0.965725
E4P	41	41.8	16.31	44.54	48.14	17.11	0.92	-0.12	0.491278	0.31	0.700332	0.514345
FA	37.33	36.61	19.21	37.14	38.87	15.51	1.01	0.01	0.994763	0	0.994763	0.0904169
FAD	6.5	6.37	6.76	6.28	6.22	5.3	1.03	0.05	0.409143	0.39	0.672403	0.699295
FBP	124.52	130.1	13.87	158.94	158.56	7.74	0.78	-0.35	0.0087575	2.06	0.0846045	1.62143
FMN	1.05	1.01	10.12	1.02	1.04	6.52	1.02	0.03	0.718662	0.14	0.877138	0.36854
G	6.43	6.68	14.19	5.48	5.82	19.84	1.17	0.23	0.172514	0.76	0.444554	0.977914
G-SH	27.62	27.74	20.94	27.49	26.85	25.17	1	0.01	0.938078	0.03	0.987244	0.205922
G1P+G6P+F6P	268.97	275.14	13.74	287.89	293.83	13.28	0.93	-0.1	0.461439	0.34	0.700332	0.522737
GABA	679.85	678.55	3.94	600.43	623.97	10.86	1.13	0.18	0.0393963	1.4	0.17597	1.35254
GAP+DHAP	234.4	229.63	6.69	246.82	253.52	8.42	0.95	-0.07	0.330073	0.48	0.614302	0.646155
GDP	4.58	4.34	13.72	4.79	4.59	13.82	0.96	-0.06	0.611093	0.21	0.802809	0.414744
GMP	0.76	0.72	10.05	0.76	0.79	11.62	1	0	0.994287	0	0.994763	0.0142751
GSSG	11.51	9.83	36.64	10.97	11.31	41.76	1.05	0.07	0.772308	0.11	0.924011	0.365772
GTP	0.21	0.18	47	0.21	0.23	31.38	0.99	-0.02	0.869931	0.06	0.959385	0.0636366
GlcA	1.09	1.06	10.92	1.04	0.97	23.1	1.05	0.07	0.590292	0.23	0.790992	0.299499
GlcN-6-P	4.71	4.64	9.06	5.06	5.24	12.66	0.93	-0.1	0.374565	0.43	0.672403	0.556045
Gln	2557	2618.77	5.79	2468.64	2500.03	6.45	1.04	0.05	0.392958	0.41	0.672403	0.800632
Glu	613.95	606.68	5.26	641	623.21	5.95	0.96	-0.06	0.249557	0.6	0.556738	0.892597
Glucose+Fru	544.11	573.97	21.97	579.23	519.92	24.32	0.94	-0.09	0.695169	0.16	0.877138	0.189493
Gly	342.82	350.61	4.69	325.15	327.98	5.58	1.05	0.08	0.144728	0.84	0.440761	0.987559
Glyceric acid	5.73	5.68	6.38	5.33	5.21	10.65	1.07	0.1	0.214111	0.67	0.494671	0.860859
HMG	0.92	0.92	0.9	0.9	0.91	7.26	1.03	0.04	0.412989	0.38	0.672403	0.715753
Hcy	6.51	6.35	21.39	5.12	4.76	22.5	1.27	0.35	0.10798	0.97	0.367945	1.21861
His	72.17	71.5	4.31	64.47	65.62	5.65	1.12	0.16	0.00743533	2.13	0.0846045	1.63721
ICA	1.86	1.87	16.7	1.85	1.79	17.1	1.01	0.01	0.943039	0.03	0.987244	0.0623248
Ile	34.31	34.83	6.48	29.74	28.08	10.53	1.15	0.21	0.028603	1.54	0.147415	1.47738
LA	1289.03	1332.68	15.32	1130.38	1092.91	8.79	1.14	0.19	0.158179	0.8	0.441584	1.13551
Leu	102.66	105.27	4.55	88.17	83.9	9.19	1.16	0.22	0.00883928	2.05	0.0846045	1.66266
Lys	103.76	105.32	4.99	96.81	94.81	9.57	1.07	0.1	0.171732	0.77	0.444554	1.11774
MA	54.2	55.12	9.92	51.23	53.07	10.41	1.06	0.08	0.421506	0.38	0.672403	0.632832
Met	62.02	61.38	5.37	53.23	51.23	11.9	1.17	0.22	0.0225148	1.65	0.125708	1.59219
Methylmalonic acid	0.15	0.15	8.05	0.12	0.11	30.49	1.22	0.29	0.154098	0.81	0.441584	1.14641
NADH	0.45	0.44	11.93	0.45	0.4	21.23	1.01	0.01	0.841619	0.07	0.959385	0.146163
Orn	5.02	4.92	26.63	6.27	5.53	34.73	0.8	-0.32	0.29588	0.53	0.583058	0.748849
Oxalic acid	239.55	251.88	15.39	207.5	205.74	5.54	1.15	0.21	0.109834	0.96	0.367945	1.25695
PA	8.78	8.34	17.55	8.71	8.58	10.98	1.01	0.01	0.989047	0	0.994763	0.052444
PEP	3.41	3.44	24.86	3.17	3.22	22.73	1.08	0.11	0.65967	0.18	0.849959	0.36413
PGA	136.92	134.41	3.41	129.65	123.23	8.69	1.06	0.08	0.203114	0.69	0.494671	0.879804
Phe	116.64	116.92	4.56	100.06	99	8.24	1.17	0.22	0.00619397	2.21	0.0846045	1.73826
Pro	91.93	91.72	5.38	81.37	80.22	4.32	1.13	0.18	0.00420922	2.38	0.0846045	1.74028
S7P	9.42	9.43	24.92	10.69	10.69	20.81	0.88	-0.18	0.399538	0.4	0.672403	0.604693
SA	0.3	0.29	19.65	0.27	0.26	29.59	1.11	0.15	0.452978	0.34	0.700332	0.595474
Ser	134.37	137.56	5.63	120.57	116.69	5.47	1.11	0.16	0.0151506	1.82	0.114587	1.59741
TPP	0.67	0.67	13.01	0.61	0.62	8.84	1.09	0.13	0.266674	0.57	0.556738	0.819657
Thr	105.4	103.5	4.46	95.91	95.1	8.98	1.1	0.14	0.0620963	1.21	0.260028	1.37693
Trp	17.39	17.35	3.07	14.99	15.44	7.22	1.16	0.21	0.00284628	2.55	0.0846045	1.76859
Tyr	73.48	73.53	3.54	64	64.67	9.75	1.15	0.2	0.0153923	1.81	0.114587	1.69976
U	97.09	96.81	10.86	88.66	92.56	9.82	1.1	0.13	0.209892	0.68	0.494671	0.969333
VB5	493.01	493.9	2.03	517.9	503.88	8.42	0.95	-0.07	0.274214	0.56	0.556738	0.96602
Val	57.5	58.14	6.01	52.25	50.25	10.61	1.1	0.14	0.10181	0.99	0.367945	1.2343
X5P+Ru5P+R5P	44.41	44.63	8.09	45.67	45.55	6.98	0.97	-0.04	0.568007	0.25	0.776663	0.340738
cAMP	0.01	0.01	11.9	0.01	0.01	13.86	1.06	0.09	0.470765	0.33	0.700332	0.578052
cGMP	0	0	26.59	0	0	18.4	1.16	0.21	0.482378	0.32	0.700332	0.368676
