# Supplementary material for: LRP1 Activation Promotes Metabolic Reprogramming and Mrc1 Expression to Attenuate LPS‐Induced Cognitive Deficits: An Integrated Omics Analysis
Source: CNS Neurosci Ther. 2026 May 29;32(6):e70950. doi: 10.1002/cns.70950 (PMC13239108; doi:10.1002/cns.70950)
Supplement: Supplementary file 4 — Table S3: Read QC (clean reads). [file CNS-32-e70950-s003.xlsx]

## Sheet: Sheet 1
Sample	Raw_reads	Clean_reads	Clean_bases	Error(%)	Q20(%)	Q30(%)	GC(%)
LPS1	51076928	51020804	7.63G	0.02	98.47	95.44	49.82
LPS2	55859242	55800316	8.34G	0.02	98.26	94.86	49.77
LPS3	54354376	54295974	8.12G	0.02	98.29	95.01	49.83
LPS4	53933928	53876030	8.06G	0.02	98.15	94.65	49.8
LPS5	53071070	53014450	7.93G	0.02	98.2	94.77	49.84
LPS_SP16_1	46474776	46424224	6.94G	0.02	98.14	94.57	49.51
LPS_SP16_2	48741012	48689824	7.28G	0.02	98.05	94.34	49.68
LPS_SP16_3	48965706	48911788	7.31G	0.02	98.21	94.78	51.44
LPS_SP16_4	51187092	51132600	7.65G	0.02	98.19	94.75	49.79
LPS_SP16_5	59526394	59464064	8.9G	0.02	98.22	94.76	49.68
